# Supplementary material for: Vitamins D2 and D3 Have Overlapping But Different Effects on the Human Immune System Revealed Through Analysis of the Blood Transcriptome
Source: Front Immunol. 2022 Feb 24;13:790444. doi: 10.3389/fimmu.2022.790444 (PMC8908317; doi:10.3389/fimmu.2022.790444)
Supplement: Supplementary Data File 1 — Metadata on serum concentrations of 25(OH)D2, 25(OH)D3, total 25(OH)D, PTH and calcium (albumin-adjusted) for the 97 subjects subjected to transcriptomic analysis [selected from the cohort described by Tripkovic et al. (28)]. [file DataSheet_1.zip]

Archive with 20 entries (19 files):
- Supplementary Data Files/
- __MACOSX/._Supplementary Data Files
- Supplementary Data Files/Supplementary data file 9.xlsx
- __MACOSX/Supplementary Data Files/._Supplementary data file 9.xlsx
- Supplementary Data Files/Supplementary data file 4.xlsx
- __MACOSX/Supplementary Data Files/._Supplementary data file 4.xlsx
- Supplementary Data Files/Supplementary data file 8.xlsx
- __MACOSX/Supplementary Data Files/._Supplementary data file 8.xlsx
- Supplementary Data Files/Supplementary data file 3.xlsx
- __MACOSX/Supplementary Data Files/._Supplementary data file 3.xlsx
- Supplementary Data Files/Supplementary data file 2.xlsx
- __MACOSX/Supplementary Data Files/._Supplementary data file 2.xlsx
- Supplementary Data Files/Supplementary data file 1.xlsx
- __MACOSX/Supplementary Data Files/._Supplementary data file 1.xlsx
- Supplementary Data Files/Supplementary data file 7.xlsx
- __MACOSX/Supplementary Data Files/._Supplementary data file 7.xlsx
- Supplementary Data Files/Supplementary data file 5.pdf
- __MACOSX/Supplementary Data Files/._Supplementary data file 5.pdf
- Supplementary Data Files/Supplementary data file 6.xlsx
- __MACOSX/Supplementary Data Files/._Supplementary data file 6.xlsx
